# Supplementary material for: Dietary Supplements’ Regulation: Are We Doing Enough to Protect the Children? A Narrative Review
Source: Children (Basel). 2026 Jan 2;13(1):74. doi: 10.3390/children13010074 (PMC12840536; doi:10.3390/children13010074)
Supplement: Supplementary file 1 [file children-13-00074-s001.zip]

Archive with 1 entries (1 files):
- children-4066392-supplementary.pdf
